# Supplementary material for: Vineyard Design, Cultural Practices and Physical Methods for Controlling Grapevine Pests and Disease Vectors in Europe: A Review
Source: Insects. 2026 Jan 20;17(1):113. doi: 10.3390/insects17010113 (PMC12842279; doi:10.3390/insects17010113)
Supplement: Supplementary file 1 [file insects-17-00113-s001.zip]

Archive with 1 entries (1 files):
- insects-4078208-supplementary.xlsx
