# Supplementary material for: Vineyard Design, Cultural Practices and Physical Methods for Controlling Grapevine Pests and Disease Vectors in Europe: A Review
Source: Insects. 2026 Jan 20;17(1):113. doi: 10.3390/insects17010113 (PMC12842279; doi:10.3390/insects17010113)
Supplement: Supplementary file 1 [file insects-17-00113-s001.zip › insects-4078208-supplementary.xlsx]

## Sheet: Sheet1
Table S1: Biology and damage caused by grapevine pests and vectors considered in this review.
Species	Hosts	Overwintering	Generations	Symptoms on grapevine	Damage on grapevines
TETRANYCHIDAE
Panonychus ulmi	Grapevine, fruit orchards (e.g., apple and peach) and broadleaf trees.	Eggs on canes and two-year-old branches.	6–8	In spring, necrosis on young leaves and reduced shoot development, In summer, descoloration, bronzing and drying of leaves; early leaf drop.	Reduced quality of canes suitable for fruit arms. Reduced leaf function, resulting in weight loss and lower sugar content in the berries.
Eotetranychus carpini	Grapevine and broadleaf trees and shrubs (e.g., Carpinus betulus).	Fertilized females under the bark of two-year-old branches.	5–6	Yellowing or redness and drying of leaves; early leaf drop.	Reduced leaf function resulting in weight loss and reduced sugar content in the berries.
ERIOPHYIDAE
Calepitrimerus vitis	Grapevine.	Females under the external bud scales or under the bark cervices of brankes.	2 or more.	Bud death, stunted shoot growth, shortened shoot internodes, development of lateral shoot, leaf blade with chlorotic spots and deformations.	On young grapevines, shoot damage delays the formation of the plant's permanent structure and consequently the start of production. On mature grapevines, the cluster size is reduced and the shoots are not suitable for forming fruit arms.
Colomerus vitis	Grapevine.	Females under the bud scales or under the bark at the insertion between 1- and 2-year old branches.	Several.	Felty patches (‘erinea’) on leaves, stunted shoot growth, shortened shoot internodes.	Reduced cluster size and quality of canes suitable for fruit arms.
THYSANOPTERA
Drepanothrips reuteri and Thrips spp.	Grapevine and other herbaceous or arboreal plants.	Adults.	3–6	Necrosis and lacerations of the leaf blade; shortened internodes; necrosis and suberification on berries.	On young grapevines, delay in the formation of permanent plant structure. On mature grapevines, reduced quality of canes.
Frankliniella occidentalis (*)	Grapevine and herbaceous plants.	Adults.	5–10	The egg-laying hole on the berries is associated with a discolored area. Feeding on the berries causes discoloration followed by suberification.	On table grapes, aestetic damage on berries.
HEMIPTERA HETEROPTERA
Apolygus spinolae	Woody plants (e.g., oak), including grapevine, and herbaceous plants.	Eggs on grapevine woody parts.	1	They feed on young leaves, that show perforations and lacerations as they grow, and clusters, reducing fruit set.	When it damages youg plant, the formation of permanent plant stucture is delayed.
HEMIPTERA HOMOPTERA
– Auchenorrhyncha
Dictyophara europaea	Herbaceous plants. Clematis vitalba and grapevine are occasional host for adults.	Eggs in the soil.	1		Vector of the phytoplasma associated with flavescence dorée.
Erasmoneura vulnerata (*)	Grapevine.	Adults in buildings and hedgerows near vineyards.	3	Chlorotic spots on leaves.	Reduced leaf function, resulting in weight loss and reduced sugar content in the berries.
Hebata vitis	Grapevine, apple and broadleaf trees.	Adults on conifers and other plants with persistent o semi-persistent leaves (e.g., bramble and ivy).	2–4	Yellowing or redness and desiccation of leaves; early leaf drop.	Reduced leaf function resulting in weight loss and reduced sugar content in the berries. Slightly lignified canes.
Hyalesthes obsoletus	Nymphs on roots of herbaceous plants (e.g., stinging nettle and field bindweed). Adults occasionally also feed on grapevine.	Nymphs on the roots of herbaceous plant hosts.	1		Vector of the phytoplasma associated with bois noir.
Jacobiasca lybica	Grapevine and other plants (e.g., cotton and Solanaceae).	Adults on woody and herbaceous plants.	4–5	Yellowing or redness and desiccation of leaves; early leaf drop.	Reduced leaf function resulting in weight loss and reduced sugar content in the berries. Slightly lignified canes.
Metcalfa pruinosa (*)	Grapevine and many woody and herbaceous plants.	Eggs under bark.	1	Vegetation and berries smeared with honeydew and whitish exuviae.	The presence of sooty mold depreciates table grapes.
Orienthus ishidae (*)	Broadleaf trees (es. alder, oak and willow). Adult occasionally feeds on grapevines.	Eggs under bark of woody plants including grapevine.	1		Vector of the phytoplasma associated with flavescence dorée.
Scaphoideus titanus (*)	Vitis spp.	Eggs under bark.	1		Vector of the phytoplasma associated with flavescence dorée.
Stictocephala bisonia (*)	Herbaceous plants. Grapevine occasional host for adults.	Eggs under bark of woody plants.	1	Annular strangling along shoots with consequent yellowing or redness of shoot distal part.	Damaged one-year wood can not be utilized for the formation of plant permanent structure with consequent delay in production entry.
Zygina rhamni	Grapevine, bramble, dog rose.	Eggs and adults on bramble.	1 on bramble and 3 on grapevines.	Chlorotic spots on leaves.	Reduced leaf functionality with consequent berry weigt loss and reduction of sugar content.
– Sternorrhyncha
Daktulosphaira vitifoliae (*)	Grapevine.	Eggs on woody parts, motile forms on roots.	Several.	Gals on leaves.	Reduced leaf function resulting in weight loss and reduced sugar content in the berries. Reduced fruit harm quality.
Parthenolecanium corni	Grapevine, plum and other plants.	Second instar nymphs under bark.	2	Honeydew and sooty mold on leaves and berries; early leaf drop; shriveled and unripe berries.	Weight loss and reduction in berry quality. Reduced availability of adequate fruiting harms.
Planococcus ficus	Grapevine, fig and other plants.	Fertilized females (nymphs) under bark.	3–4	Honeydew and sooty mold on leaves and berries; early leaf drop; rotten, shriveled and unripe berries.	Weight loss and reduction in berry quality. Reduced availability of adequate fruiting harms.
Targionia vitis	Grapevine and other woody plants.	Fertlized females on woody parts.	1(2)	Reduced plant vogour.	Progressive deterioration of plants.
LEPIDOPTERA
Argyrotaenia luijana	Grapevine and other plants with fruits.	Pupae under bark.	1 antophagous and 1–2 carpophagous	Larval nests with silk on flowers and berries	Yield losses and bunch rots.
Cryptoblabes gnidiella	Grapevine and other plants.	Larvae into bunches.	4	Bunch rot and berries dry and withered	Yield losses and bunch rots.
Eupoecilia ambiguella	Grapevine and other plants with berries.	Pupae under bark.	1 antophagous and 1–3 carpophagous	Larval nests with silk on flowers and berries	Yield losses and bunch rots.
Hyles livornica	Herbaceous plants (es. Galium spp.). Grapevines occasionally host.	Pupae.	2	Plant defoliation.	Compromises growth of young plants.
Hyphantria cunea (*)	Mulberry and other broadleaf trees, grapevines.	Pupae under bark.	2	Plant defogliation.	Yield losses, scarce shoot lignification and reduction of berry quality.
Lobesia botrana	Grapevine and other plants with berries.	Pupae under bark.	1 antophagous and 1–3 carpophagous.	Larval nests with silk on flowers and berries.	Yield losses and bunch rots.
Noctua spp.	Polyphagous.	Larvae in the soil.	Polivoltine.	Erosion on the buds.	Compromise shoot development and reduced fertility.
Ostrinia nubilalis	Maize, horticultural plants, thick-stemmed herbaceous plants. Larvae developping on herbaceous plants can colonize grapevine.	Mature larvae inside stems.	2–3	Blastophagous inside lignified grapevine shoots with visible circular entrance holes along.	Damaged one-year wood can not be utilized for the formation of plant permanent structure with consequent delay in production entry.
Phyllocnistis vitegenella (*)	Vitis spp.	Adults in groves.	4	Long-winding serpentine mines.	Reduced leaf function resulting in berry weight loss and reduced sugar content.
Theresimima ampellophaga	Grapevine.	Young larvae under bark or inside the pith of two-years-old wood.	1	Erosion of buds at sprouting. Erosion of leaves in spring and summer.	Reduced number of clusters. Reduced leaf function resulting in berry weight loss and reduced sugar content.
COLEOPTERA
Altica ampelophaga	Vitaceae, including grapevine	Adults in the ground or various shelters.	2	Larvae eat the leaves, sparing the epidermis of the upper surface, and sometimes rachid and berries.	Reduced leaf function resulting in berry weight loss and reduced sugar content.
Anomala vitis	Larvae mostly on herbaceous plants. Adults on broadleaf trees and grapevine.	Larvae into the soil.	1	Larvae eat the roots. Adults cause plant defoliation.	Compromises growth of young plants.
Byctiscus betulae	Grapevine and broadleaf trees.	Adults in the soil or on woody parts of host plants.	1	Builds cigar-like structures by rolling up leaves.	It can be harmful only when clusters are also included inside the cigars.
Melolontha melolontha	Polyphagous.	Larvae into the soil.	1	Larvae eat the roots. Adults cause plant defoliation.	Compromises growth of young plants.
Otiorhynchus sulcatus	Polyphagous.	Adults mostly in the soil in light hours and on the canopy in the night.	1	Larvae eat the roots. Adults erode the leaf margins on which rounded erosions are observed.	Usually no economic.
Pentodon bidens punctatus	Polyphagous on woody and herbaceous plants.	Larvae into the soil.	1	The larvae eat away at the young plants at the collar.	Death of newly-planted grapevines.
Popillia japonica (*)	Polyphagous on woody and herbaceous plants.	Larvae into the soil.	1	Adults cause plant defoliation.	Compromises growth of young plants and production of mature grapevines.
Sinoxylon perforans	Polyphagous on woody plants including grapevine.	Adults inside galleries dug near the buds of canes.	1	Circular holes with gums near the buds of canes. Presence of gnawing on dead wood, including two-year old wood removed by pruning.	The adult galleries into canes affect the yield and reduced canes suitable for fruit arms.
DIPTERA
Drosophila suzukii (*)	Plants with soft fruits (e.g., cherry, strawberry, including grapevine).	Adults in groves.	Several.	Shriveled and rotten berries.	Yield losses and bunch rots.
Vitisiella oenophila (*)	Vitis spp.	Larvae into the soil.	1-2	Young leaves curled. Lenticular galls on mature leaves. Twisted cluster.	Usually no economic.
HYMENOPTERA
Ametastegia spp.	Herbaceous plants (e.g., Rumex spp.).	Larvae in woody parts, incuding grapevine.	1	Galleries dug by overwintering larvae inside the pruning spur.	Compromises growth of young plants, if buds of spurs do not sprout.
(*) Allochthonous species
